# Supplementary material for: Economic Evaluation of Direct Oral Anticoagulants Versus Low-Molecular Weight Heparin for Cancer-Associated Thrombosis in a Thai University-Affiliated Hospital
Source: J Clin Med. 2025 Dec 27;15(1):212. doi: 10.3390/jcm15010212 (PMC12786408; doi:10.3390/jcm15010212)
Supplement: Supplementary file 1 [file jcm-15-00212-s001.zip]

Archive with 1 entries (1 files):
- jcm-4023962-supplementary.pdf
